# Supplementary material for: The relationship between internet-gaming experience and executive functions measured by virtual environment compared with conventional laboratory multitasks
Source: PLoS One. 2018 Jun 7;13(6):e0198339. doi: 10.1371/journal.pone.0198339 (PMC5991639; doi:10.1371/journal.pone.0198339)
Supplement: S1 File — (XLSX) [file pone.0198339.s001.xlsx]

## Sheet: Final dataset
No	Sex	Education	Year	BAI	BDI	Group_game2	EVET_errand	travel_time	Score	Learn	PrePlan	PostPlan	Follow	Recount	Remember	Total_CIAS_score	Connection_Interactive_Game	Single_Operation_Game	UseNet_PerWeek_hours	Dual.task	tracking_error1	tracking_error2	letter_error	sound_error	Dualtask_cost_letter	Dualtask_cost_sound	Task.switching	Switch_cost_rt	Mixing_cost_rt	Switch_cost_acc	Mixing_cost_acc	Pure_blocks_rt	Mixed_block_repeat_rt	Mixed_block_switch_rt	Pure_blocks_acc	Mixed_block_repeat_acc	Mixed_block_switch_acc	Dualtask_cost_letter2	Dualtask_cost_sound2	Switch_cost_rt2	Mixing_cost_rt2	Switch_cost_acc2	Mixing_cost_acc2
ET001	M	16	25.3	0	0	H	A	322	13	22	5	4	11	23	40	80	28	7	70	L	11.938	12.925	14.461	13.008	2.0295	0.5765	4	158	158	-1.563	3.125	578	736	894	100	96.875	98.438	0.163255	0.0463741	0.214674	0.273356	-0.015878	0.0322581
ET002	M	19	22.35	0	5	H	B	264	17	23	5	4	9	20	36	71	14	0	40	S	13.622	13.062	15.473	13.49	2.131	0.148	5	284	184	6.25	-1.714	661	846	1130	95.161	96.875	90.625	0.159721	0.0110928	0.335697	0.279879	0.0689655	-0.0176929
ET003	M	17	23.7194	0	1	L	A	357	4	24	4	5	6	22	36	43	0	0	35	L	11.996	12.432	14.667	15.22	2.453	3.006	2	369	149	3.125	-1.613	959	1108	1478	98.387	100	96.875	0.200835	0.246111	0.333935	0.15537	0.0322581	-0.01613
ET004	F	16	27.2556	0	1	H	B	343	16	28	7	2	5	19	40	40	1	14	28	S	12.333	12.704	13.72	12.581	1.2015	0.0625	3	191	45	4.688	-0.05	535	580	770	98.387	98.438	93.75	0.095978	0.00499261	0.327586	0.0841121	0.0500053	-0.000518093
ET005	F	17	23.4583	1	5	L	A	276	10	32	6	7	4	18	39	43	0	0	50	L	11.863	12.103	13.326	13.82	1.343	1.837	4	874	14	0	-1.764	715	730	1604	93.548	95.313	95.313	0.112075	0.153301	1.19726	0.020979	0	-0.0185179
ET006	F	17	25.0667	7	9	L	B	385	2	10	2	4	4	5	34	32	0	0	20	S	11.11	10.72	18.585	15.371	7.67	4.456	5	496	322	4.688	1.462	938	1261	1757	96.774	95.313	90.625	0.702703	0.408246	0.393339	0.34435	0.0517297	0.0153284
ET007	F	16	21.7694	0	0	L	A	342	9	16	4	5	4	6	31	37	0	2	15	L	12.682	13.014	15.972	13.724	3.124	0.876	2	336	37	0	1.512	677	714	1050	98.387	96.875	96.875	0.243151	0.0681818	0.470588	0.0546529	0	0.0156077
ET008	M	16	26.6583	1	1	L	B	371	7	7	3	4	4	17	40	51	0	0	10	S	14.037	14.967	20.328	16.562	5.826	2.06	3	550	17	-1.563	3.075	754	772	1321	98.387	95.313	96.875	0.401738	0.142049	0.71114	0.0238727	-0.0161239	0.0322516
ET009	F	17	23.5111	3	2	L	A	342	7	27	4	7	4	17	36	48	0	7	30	L	11.1	11.988	13.569	16.054	2.025	4.51	4	390	86	6.25	-6.452	693	779	1169	93.548	100	93.75	0.175416	0.390679	0.500642	0.124098	0.0666667	-0.06452
ET010	M	16	27.1556	0	1	L	B	318	13	26	7	3	7	21	40	67	0	0	50	S	11.909	11.82	12.705	13.281	0.8405	1.4165	5	279	116	-1.563	1.563	675	791	1070	100	98.438	100	0.0708416	0.11939	0.352718	0.171852	-0.01562	0.0158679
ET011	F	16	24.6083	1	6	L	A	308	14	32	2	6	9	20	38	86	0	0	0	L	12.415	12.965	16.424	17.817	3.734	5.127	2	273	157	4.688	-3.226	751	908	1181	96.774	100	95.313	0.294247	0.404019	0.300661	0.209055	0.0491748	-0.03226
ET012	M	16	23	0	3	H	B	372	10	22	4	7	6	17	39	53	12	3	30	S	13.329	13.219	19.466	17.025	6.192	3.751	3	316	86	7.813	-4.839	670	755	1071	95.161	100	92.188	0.466476	0.282582	0.418543	0.126866	0.0847399	-0.04839
ET013	M	16	23.5722	0	7	H	A	386	5	21	6	9	5	13	35	60	7	3	60	L	12.299	12.096	18.168	13.99	5.9705	1.7925	4	716	105	7.813	4.637	745	852	1569	98.388	93.75	85.938	0.489486	0.146956	0.841549	0.143624	0.0909027	0.049472
ET014	F	18	24.4694	1	0	L	B	405	5	18	6	3	1	12	37	67	0	0	49	S	12.705	12.696	16.532	14.367	3.8315	1.6665	5	283	81	1.563	-3.276	612	693	977	95.161	98.438	96.875	0.301681	0.131215	0.409812	0.132353	0.0161342	-0.03329
ET016	F	15	20.9583	2	5	H	B	309	8	19	4	7	8	20	38	68	2	10	28	S	13.066	13.377	17.045	12.259	3.8235	-0.9625	3	550	322	7.813	-0.05	722	1044	1594	98.387	98.438	90.625	0.289188	-0.0727981	0.52682	0.445983	0.0862124	-0.000518093
ET017	M	15	21.6694	4	5	H	A	334	9	18	2	6	3	13	33	57	1	1	50	L	16.846	14.71	14.881	14.889	-0.897	-0.889	4	238	222	-1.563	-1.764	666	888	1126	93.548	95.313	96.875	-0.0568513	-0.0563443	0.268018	0.333333	-0.0161239	-0.0185179
ET018	F	16	23.0222	4	9	L	B	393	11	21	8	6	7	19	38	61	0	0	7	S	10.488	11.389	15.282	13.136	4.3435	2.1975	5	553	-18	-3.125	3.075	741	722	1276	98.387	95.313	98.438	0.397084	0.200896	0.767313	-0.025641	-0.0317459	0.0322516
ET019	F	16	22.6944	4	4	L	A	281	3	20	5	6	4	11	36	58	0	0	32	L	12.835	12.031	12.588	13.298	0.155	0.865	2	244	217	3.125	-4.839	815	1032	1275	95.161	100	96.875	0.0124668	0.0695729	0.235465	0.266258	0.0322581	-0.04839
ET020	F	14	20	0	2	L	B	255	7	18	5	2	1	5	35	52	0	0	15	S	15.281	15.809	18.877	14.519	3.332	-1.026	3	486	15	-1.563	1.462	652	666	1152	96.774	95.313	96.875	0.214345	-0.0660019	0.72973	0.0214724	-0.0161239	0.0153284
ET021	F	20	28.3722	1	1	L	A	266	17	32	4	6	8	17	38	67	0	3	30	L	13.159	14.578	14.033	12.737	0.1645	-1.1315	4	324	160	0	-4.839	642	802	1125	95.161	100	100	0.0118614	-0.0815878	0.402743	0.249221	0	-0.04839
ET022	M	16	22.0306	3	5	H	B	243	19	26	7	7	9	18	41	61	12	0	40	S	13.453	12.8	13.351	13.622	0.2245	0.4955	5	496	215	4.688	1.563	725	940	1436	100	98.438	93.75	0.0171028	0.0377481	0.52766	0.296552	0.0500053	0.0158679
ET023	F	16	22.6972	4	6	L	A	274	1	29	3	7	1	10	38	58	0	0	45	L	14.254	13.383	17.203	16.791	3.3845	2.9725	2	251	146	-3.125	3.075	638	785	1035	98.387	95.313	98.438	0.244925	0.21511	0.318471	0.230408	-0.0317459	0.0322516
ET024	M	17	24.35	0	2	H	B	254	19	33	7	11	9	19	42	36	6	6	40	S	14.143	16.261	16.313	18.098	1.111	2.896	3	237	-22	1.563	0	750	728	965	100	100	98.438	0.0730825	0.190501	0.325549	-0.0293333	0.0158679	0
ET025	M	16	23.9722	2	7	H	A	413	3	15	2	2	3	8	39	61	21	0	35	L	13.083	13.088	14.458	12.971	1.3725	-0.1145	4	86	213	3.125	-3.276	620	832	918	95.161	98.438	95.313	0.104887	-0.00875014	0.103365	0.341935	0.0327867	-0.03329
ET026	M	14	20.55	5	6	H	B	178	12	34	7	5	6	17	39	61	7	21	42	S	13.137	12.3	15.003	13.083	2.2845	0.3645	5	388	-15	3.125	-3.226	639	624	1012	96.774	100	96.875	0.17962	0.028659	0.621795	-0.0234742	0.0322581	-0.03226
ET027	F	15	21.1917	1	0	L	A	331	11	41	2	8	3	16	39	60	0	0	20	L	15.863	15.645	15.407	15.225	-0.347	-0.529	2	255	-65	-1.563	1.563	702	636	891	100	98.438	100	-0.0220262	-0.0335788	0.400943	-0.0940171	-0.01562	0.0158679
ET028	F	15	21.7361	0	5	L	B	327	10	19	3	3	2	11	35	69	0	0	35	S	11.511	12.074	15.305	12.745	3.5125	0.9525	3	516	133	10.938	-4.94	657	790	1307	91.935	96.875	85.935	0.297859	0.0807717	0.65443	0.202435	0.127306	-0.0509935
ET029	M	16	22.1389	0	6	H	A	260	17	26	4	5	11	21	33	30	7	7	28	L	16.187	14.565	17.267	14.561	1.891	-0.815	4	143	76	6.25	-1.613	745	820	963	98.387	100	93.75	0.122984	-0.0530047	0.17439	0.100671	0.0666667	-0.01613
ET030	M	15	23.4444	2	6	H	B	244	18	25	11	7	11	21	37	59	14	14	40	S	14.478	13.275	15.933	14.27	2.0565	0.3935	5	437	151	0	1.462	805	955	1392	96.774	95.313	95.313	0.1482	0.0283573	0.457592	0.186335	0	0.0153284
ET031	F	15	22.5056	4	4	L	A	336	8	13	6	8	5	13	31	51	0	0	35	L	17.825	13.724	15.86	13.01	0.0855	-2.7645	2	260	502	9.375	-4.839	726	1227	1487	95.161	100	90.625	0.00542014	-0.175251	0.211899	0.690083	0.103448	-0.04839
ET032	M	15	20.1694	0	1	L	B	306	14	26	2	3	2	19	36	56	0	0	12	S	12.258	12.265	13.175	12.406	0.9135	0.1445	3	328	58	0	-1.714	702	760	1088	95.161	96.875	96.875	0.0745015	0.0117849	0.431579	0.0826211	0	-0.0176929
ET033	M	16	24.8611	3	4	H	A	364	8	20	4	2	3	15	34	56	15	0	35	L	14.558	16.004	16.231	15.804	0.95	0.523	4	222	485	-1.563	1.462	836	1321	1543	96.774	95.313	96.875	0.0621687	0.0342255	0.168055	0.580144	-0.0161239	0.0153284
ET034	M	16	24.4	0	1	L	B	375	3	26	3	2	1	14	40	52	0	0	48	S	12.093	12.875	13.53	13.801	1.046	1.317	5	527	170	6.25	-3.276	607	777	1304	95.161	98.438	92.188	0.0837872	0.105495	0.67825	0.280066	0.0677962	-0.03329
ET035	F	15	21.5833	1	0	L	A	348	3	21	4	3	4	7	39	33	0	3.5	4	L	13.177	13.533	18.243	15.376	4.888	2.021	2	268	222	0	-3.226	751	973	1242	96.774	100	100	0.366005	0.151329	0.276465	0.295606	0	-0.03226
ET036	M	15	21.1139	2	8	H	B	289	14	31	5	2	5	20	36	67	15	7	30	S	13.412	12.91	12.878	12.403	-0.283	-0.758	3	131	175	1.563	-1.663	648	824	955	96.774	98.438	96.875	-0.0215029	-0.0575944	0.158981	0.271605	0.0161342	-0.016904
ET037	M	16	22.075	4	10	H	A	258	15	22	5	6	5	14	39	53	20	0	16	L	13.011	12.917	17.063	12.806	4.099	-0.158	4	654	-32	0	-3.226	831	799	1453	96.774	100	100	0.316183	-0.0121876	0.818523	-0.0385078	0	-0.03226
ET038	F	17	23.125	0	1	L	B	369	8	26	7	4	3	11	39	55	0	2	30	S	13.687	13.341	18.162	13.478	4.648	-0.036	5	392	191	3.125	-4.839	751	942	1334	95.161	100	96.875	0.34394	-0.0026639	0.416136	0.254328	0.0322581	-0.04839
ET039	F	15	20.0417	2	4	L	A	292	4	21	7	7	7	13	34	54	0	0	14	L	12.541	12.66	14.61	13.18	2.0095	0.5795	2	312	119	1.563	-3.276	708	827	1138	95.161	98.438	96.875	0.159478	0.0459902	0.376058	0.168079	0.0161342	-0.03329
ET040	M	16	22.4833	0	1	H	B	265	14	29	7	2	9	19	42	62	15	0	35	S	13.43	13.899	13.259	13.764	-0.4055	0.0995	3	140	101	0	-0.05	574	675	815	98.387	98.438	98.438	-0.0296754	0.00728164	0.207407	0.175958	0	-0.000518093
ET041	F	15	21.3389	0	3	H	A	338	9	17	4	5	7	16	30	57	2	2	21	L	14.174	12.465	14.52	12.331	1.2005	-0.9885	4	294	15	-1.563	4.637	590	605	900	98.387	93.75	95.313	0.090131	-0.0742145	0.487603	0.0254237	-0.0163986	0.0494613
ET042	F	18	25.6	4	5	L	B	366	3	11	8	4	3	10	30	52	0	0	15	S	13.973	17.359	23.348	19.061	7.682	3.395	5	424	252	1.563	-1.613	950	1202	1626	98.387	100	98.438	0.490361	0.216711	0.352745	0.265263	0.0158679	-0.01613
ET043	M	16	29.7278	1	2	H	A	341	3	18	5	7	4	15	30	54	5	0	11	L	13.608	14.03	19.567	20.323	5.748	6.504	2	225	69	3.125	-3.226	1147	1216	1440	96.774	100	96.875	0.415949	0.470656	0.184211	0.0601569	0.0322581	-0.03226
ET044	M	15	20.4611	4	2	H	B	253	14	22	6	3	7	18	39	64	12	0	12	S	11.578	11.64	12.057	11.847	0.448	0.238	3	1004	20	-1.563	6.149	751	772	1776	96.774	90.625	92.186	0.0385907	0.0205013	1.30052	0.0279627	-0.0169332	0.067851
ET045	F	15	20.0472	0	1	L	A	360	8	29	3	3	5	18	37	55	0	0	35	L	14.176	18.562	22.401	14.801	6.032	-1.568	4	240	137	1.563	-1.613	664	801	1041	98.387	100	98.438	0.368501	-0.0957908	0.299625	0.206325	0.0158679	-0.01613
ET047	M	18	23.8417	0	1	H	A	348	11	18	4	8	8	19	38	38	14	5	35	L	13.368	13.217	15.755	14.281	2.4625	0.9885	2	388	80	4.688	-1.613	830	909	1298	98.387	100	95.313	0.185255	0.0743652	0.427943	0.0951807	0.0491748	-0.01613
ET048	M	18	26.6778	3	8	L	A	366	0	21	5	3	3	4	32	27	0	0	42	S	14.416	13.827	18.694	16.849	4.5725	2.7275	3	254	331	6.25	-4.99	734	1065	1319	90.323	95.323	89.063	0.323797	0.193145	0.238498	0.450954	0.0702873	-0.0524532
ET049	F	16	21.4028	1	5	H	B	253	17	24	8	4	11	24	42	46	2	0	20	L	12.002	11.775	14.898	12.651	3.0095	0.7625	4	243	18	3.125	4.688	699	716	960	100	95.313	92.188	0.253144	0.0641376	0.340782	0.0243205	0.0338981	0.0491748
ET050	F	18	24.6639	1	2	L	A	283	17	19	6	7	2	9	26	39	1	1	14	S	11.841	12.026	17.428	15.675	5.4945	3.7415	5	360	195	3.125	-4.889	588	783	1142	93.548	98.438	95.313	0.460427	0.313529	0.458493	0.331633	0.0327867	-0.0496759
ET051	M	17	22.7472	0	2	L	A	287	14	29	5	2	5	11	41	59	0	0	45	L	15.422	15.835	18.159	18.189	2.5305	2.5605	2	228	227	17.188	-6.6	709	936	1164	88.71	95.313	78.125	0.161916	0.163835	0.24359	0.320169	0.220006	-0.069277
ET052	M	18	25.5528	1	2	H	B	228	19	28	8	4	9	15	40	77	5	4	50	S	11.497	10.89	12.369	12.145	1.1755	0.9515	3	374	18	1.563	-3.226	576	594	967	96.774	100	98.438	0.105016	0.0850047	0.627946	0.03125	0.0158679	-0.03226
ET053	F	16	23.8028	4	13	L	B	317	4	11	3	4	4	13	40	64	0	0	7	L	14.437	15.322	37.157	20.803	22.2775	5.9235	4	15	398	1.563	-4.889	738	1137	1152	93.548	98.438	96.875	1.49719	0.398098	0.0131926	0.54065	0.0161342	-0.0496759
ET054	F	19	26.5583	0	0	H	A	268	17	31	6	5	6	22	39	65	8	8	40	S	12.553	13.177	13.272	12.737	0.407	-0.128	5	118	64	1.563	-1.613	621	684	803	98.387	100	98.438	0.0316362	-0.00994947	0.173977	0.101449	0.0158679	-0.01613
ET055	M	16	27.4278	3	12	H	B	232	15	13	11	7	11	22	32	66	1	2	50	L	13.368	12.788	13.383	13.025	0.305	-0.053	2	286	-9	1.563	-1.663	791	782	1068	96.774	98.438	96.875	0.0233216	-0.00405261	0.365729	-0.011378	0.0161342	-0.016904
ET056	F	17	22.8083	3	8	L	A	330	9	17	4	6	7	18	36	33	0	0	35	S	11.859	12.45	14.08	12.813	1.9255	0.6585	3	447	27	9.375	-0.101	762	790	1237	96.774	96.875	87.5	0.158419	0.0541775	0.565823	0.0367454	0.107143	-0.00104258
ET057	M	16	26.975	1	2	H	B	257	18	22	9	4	7	22	42	60	0	10	42	L	11.91	11.207	16.153	13.516	4.5945	1.9575	4	87.616	280	6.398	1.538	583	863	951	100	98.462	92.063	0.3975	0.169356	0.10197	0.480274	0.0695068	0.0156202
ET058	M	18	23.5167	1	6	H	A	283	17	19	6	7	2	9	26	55	21	0	77	S	12.841	12.901	13.433	12.914	0.562	0.043	5	291	106	1.653	-0.101	616	722	1013	96.774	96.875	95.313	0.0436641	0.00334084	0.403047	0.172078	0.0163881	-0.00104258
ET059	F	18	22.8667	3	5	L	A	376	7	26	5	5	3	19	41	72	0	0	39	L	11.262	11.552	13.242	13.4	1.835	1.993	2	421	181	-4.688	6.099	636	816	1237	95.161	89.063	93.75	0.160866	0.174717	0.515931	0.283019	-0.0499947	0.0684684
ET060	F	18	26.8167	4	5	L	A	308	11	19	4	6	5	18	38	43	0	0	5	L	12.607	12.653	16.629	14.317	3.999	1.687	3	423	684	0	-1.813	702	1385	1808	90.323	92.188	92.188	0.316627	0.133571	0.305415	0.972934	0	-0.0202304
ET061	F	17	22.3917	6	1	L	B	342	2	23	3	5	2	12	35	56	0	0	2	S	12.589	12.901	16.367	14.042	3.622	1.297	4	895	-3	-3.125	3.125	889	886	1781	100	96.875	100	0.28419	0.101765	1.01016	-0.00337458	-0.03125	0.0322581
ET062	F	16	21.3917	0	2	H	B	290	12	22	8	4	9	23	40	53	1	1	45	S	13.443	14.979	13.765	12.922	-0.446	-1.289	5	172	35	-1.563	2.923	605	640	812	93.548	90.625	92.188	-0.0313841	-0.0907044	0.26875	0.0578512	-0.0169545	0.0322538
ET063	F	16	21.2444	1	1	H	B	326	16	24	7	5	9	17	39	57	0	0	5	L	11.714	12.62	13.769	14.609	1.602	2.442	2	337	-89	-1.563	1.512	775	686	1023	98.387	96.875	98.438	0.131668	0.200707	0.491254	-0.114839	-0.015878	0.0156077
ET064	F	13	20.4333	6	1	H	B	358	6	17	5	7	4	15	38	64	1	0	10	S	12.029	12.153	15.725	13.088	3.634	0.997	3	444	240	0	-1.663	688	928	1371	96.774	98.438	98.438	0.300554	0.082458	0.477371	0.348837	0	-0.016904
ET065	F	16	22.2694	0	1	L	A	343	3	24	2	6	5	7	40	67	0	0	70	L	12.821	12.363	13.921	12.932	1.329	0.34	4	437	129	0	4.688	627	756	1194	100	95.313	95.313	0.105543	0.0270013	0.579365	0.205742	0	0.0491748
ET066	M	15	21.35	1	13	H	B	236	16	24	8	7	8	19	39	60	7	0	56	S	11.68	11.056	14.405	13.44	3.037	2.072	5	231	105	3.125	-4.839	714	819	1050	95.161	100	96.875	0.267153	0.182266	0.282051	0.147059	0.0322581	-0.04839
ET067	M	18	23.9806	3	4	H	A	319	10	27	5	7	9	20	31	44	10	0	12	L	14.281	14.048	17.389	17.424	3.2245	3.2595	2	446	47	7.813	-4.889	762	809	1255	93.548	98.438	90.625	0.227647	0.230118	0.551298	0.0616798	0.0862124	-0.0496759
ET068	M	19	24.95	5	3	H	B	253	17	25	5	9	9	24	40	61	8	14	84	S	12.122	11.681	13.816	12.65	1.9145	0.7485	3	345	90	6.25	-1.613	696	786	1131	98.387	100	93.75	0.160862	0.0628912	0.438931	0.12931	0.0666667	-0.01613
ET069	M	18	22.7556	0	2	H	A	352	11	19	9	9	9	18	31	78	2	0	35	L	15.539	13.741	14.806	14.276	0.166	-0.364	4	1107	255	1.563	1.512	980	1234	2341	98.387	96.875	95.313	0.0113388	-0.0248634	0.897083	0.259184	0.0163881	0.0156077
ET070	F	16	21.85	0	4	L	B	345	10	15	4	6	7	20	34	69	1	1	14	S	11.837	11.29	15.01	13.25	3.4465	1.6865	5	734	-54	6.25	-8.246	783	729	1463	87.097	95.313	89.063	0.29805	0.145847	1.00686	-0.0689655	0.070175	-0.0862002
ET071	M	17	22.7278	3	0	H	A	329	12	12	5	7	1	16	32	66	14	0	14	L	12.324	12.773	15.464	13.072	2.9155	0.5235	2	848	79	3.125	-8.165	836	915	1763	88.71	96.875	93.75	0.232339	0.0417181	0.926776	0.0944976	0.0333333	-0.0842839
ET072	M	16	23.1583	2	9	H	B	263	16	20	7	9	6	7	30	54	4	4	24	S	17.002	21.448	24	30.245	4.775	11.02	3	76	77	1.563	6.149	718	796	872	96.774	90.625	89.063	0.248375	0.573212	0.0954774	0.108635	0.0175381	0.067851
ET073	F	19	25.1667	3	2	L	A	340	10	22	6	7	6	23	39	37	0	0	10	L	12.153	12.459	13.016	14.213	0.71	1.907	4	229	151	9.375	-4.94	624	775	1003	91.935	96.875	87.5	0.0576954	0.154965	0.294194	0.241987	0.107143	-0.0509935
ET074	M	17	27.15	5	12	L	B	381	7	19	7	5	6	18	37	45	0	0	31	S	20.573	15.744	66.387	77.011	48.2285	58.8525	5	558	98	0	-3.327	757	855	1412	93.548	96.875	96.875	2.65597	3.24104	0.651462	0.129458	0	-0.0343432
